# Supplementary material for: Precise exogenous insertion and sequence replacements in poplar by simultaneous HDR overexpression and NHEJ suppression using CRISPR-Cas9
Source: Hortic Res. 2022 Jul 22;9:uhac154. doi: 10.1093/hr/uhac154 (PMC9478684; doi:10.1093/hr/uhac154)
Supplement: Web_Material_uhac154 [file web_material_uhac154.zip]

Archive with 29 entries (29 files):
- Supplementary Figure 1.pptx
- Supplementary Figure 10_ExIII-Sanger sequencing alignment.ai
- Supplementary Figure 11_ExIV-Sanger sequencing alignment.ai
- Supplementary Figure 12_ExV-Sanger sequencing alignment.ai
- Supplementary Figure 13_ExVI-Sanger sequencing alignment.ai
- Supplementary Figure 14.pptx
- Supplementary Figure 15.pptx
- Supplementary Figure 16.pptx
- Supplementary Figure 17.pptx
- Supplementary Figure 18.pptx
- Supplementary Figure 19.pptx
- Supplementary Figure 2.pptx
- Supplementary Figure 20.pptx
- Supplementary Figure 21.pptx
- Supplementary Figure 22.pptx
- Supplementary Figure 3.pptx
- Supplementary Figure 4.pptx
- Supplementary Figure 5.pptx
- Supplementary Figure 6.pptx
- Supplementary Figure 7.pptx
- Supplementary Figure 8_ExI-Sanger sequencing alignment.ai
- Supplementary Figure 9_ExII-Sanger sequencing alignment.ai
- Supplementary Table 1.xlsx
- Supplementary Table 2.xlsx
- Supplementary Table 3.xlsx
- Supplementary Table 4.xlsx
- Supplementary Table 5.xlsx
- Supplementary Table 6.xlsx
- Supplementary Table 7.xlsx
