# Supplementary material for: Precise exogenous insertion and sequence replacements in poplar by simultaneous HDR overexpression and NHEJ suppression using CRISPR-Cas9
Source: Hortic Res. 2022 Jul 22;9:uhac154. doi: 10.1093/hr/uhac154 (PMC9478684; doi:10.1093/hr/uhac154)
Supplement: Web_Material_uhac154 [file web_material_uhac154.zip › Supplementary Table 1.xlsx]

## Sheet: Supp Table 1
Movahedi et al.
Supplementary Table 1 | CRISPR sites located on 3' region of MKK2.
Note: The yellow highlight reveals the selected CRISPR target in this study.
Name	Length	Direction	# Off-target Sites	Doench (2014) Activity Score	Protospacer Adjacent Motif (PAM)	Zhang (2013) Specificity Score	Target Sequence
CRISPR guide 3	23	forward	57 (1 in CDS)	0.237	AGG	0.3244	AAGTTCCTCAAGAGTTTGAA
CRISPR guide 4	23	reverse	140 (1 in CDS)	0.063	TGG	0.4814	TTATTATTTCTTTTTTTGTA
CRISPR guide 6	23	reverse	3 (0 in CDS)	0.26	AGG	0.7776	ATAGAGAGCGTATGGTTTCG
CRISPR guide 7	23	forward	3 (0 in CDS)	0.126	TGG	0.7825	TGGTTTGAAAACCTCAGCCC
CRISPR guide 11	23	reverse	7 (0 in CDS)	0.067	AGG	0.8171	GTTATCTATTGAAATTTTGA
CRISPR guide 12	23	reverse	2 (0 in CDS)	0.631	TGG	0.8172	TATTACCTCACACCGATCCA
CRISPR guide 13	23	forward	10 (0 in CDS)	0.091	CGG	0.8208	ACAATAAAATCACTTTATTT
CRISPR guide 15	23	reverse	4 (1 in CDS)	0.099	AGG	0.828	GCATCAAACTCCTGTTTGAA
CRISPR guide 16	23	forward	3 (0 in CDS)	0.217	AGG	0.8294	TATATTGACACCTTTCAAAC
CRISPR guide 20	23	forward	2 (0 in CDS)	0.371	CGG	0.8309	TGGATCGGTGTGAGGTAATA
CRISPR guide 22	23	forward	21 (2 in CDS)	0.112	TGG	0.8315	GAAAAGAGGCAAAAGAAGGG
CRISPR guide 25	23	forward	1 (0 in CDS)	0.031	AGG	0.8333	ACAGTTAAGAATCTTTCTTC
CRISPR guide 27	23	reverse	1 (1 in CDS)	0.122	AGG	0.8333	CTCTTTCTAATTTCAATACC
CRISPR guide 28	23	forward	1 (0 in CDS)	0.289	AGG	0.8333	CTATTCCATGGATCGGTGTG
CRISPR guide 30	23	reverse	1 (0 in CDS)	0.55	AGG	0.8333	AATTACAGTGACCAGGGCTG
CRISPR guide 31	23	reverse	1 (0 in CDS)	0.107	TGG	0.8333	TCGAGGCTTTTGATTTGTGA
CRISPR guide 36	23	forward	2 (1 in CDS)	0.137	GGG	0.843	CCTCATACAAGTTCATGAAT
CRISPR guide 42	23	forward	1 (0 in CDS)	0.139	AGG	0.8921	AAGAGACATCAGATCGTAAG
CRISPR guide 43	23	forward	14 (1 in CDS)	0.449	GGG	0.8943	ATTGAAAAGAGGCAAAAGAA
CRISPR guide 44	23	forward	2 (2 in CDS)	0.085	TGG	0.8948	TCCTCATACAAGTTCATGAA
CRISPR guide 48	23	reverse	4 (1 in CDS)	0.052	AGG	0.911	TTGATTTGTGATGGATGTCC
CRISPR guide 50	23	reverse	4 (0 in CDS)	0.075	AGG	0.9263	TTTGACCTTTCAAACTCTTG
CRISPR guide 51	23	forward	8 (0 in CDS)	0.081	TGG	0.9273	ATTTCAAGAAATGATGTGAA
CRISPR guide 52	23	reverse	3 (2 in CDS)	0.104	TGG	0.9276	TCCATGGAATAGAGAGCGTA
CRISPR guide 54	23	reverse	8 (0 in CDS)	0.215	TGG	0.9333	CATCATTTCTTGAAATCATT
CRISPR guide 55	23	reverse	2 (0 in CDS)	0.027	AGG	0.934	TTGCTGAAATTACAGTGACC
CRISPR guide 57	23	forward	9 (2 in CDS)	0.057	GGG	0.9366	ATTCTTACTATTCTCCAATT
CRISPR guide 60	23	forward	4 (1 in CDS)	0.515	GGG	0.9419	AGACTTACCACAAGTTTTAA
CRISPR guide 64	23	reverse	1 (1 in CDS)	0.22	CGG	0.9459	GCGACATACTTTACAAATGC
CRISPR guide 65	23	forward	6 (0 in CDS)	0.017	TGG	0.9459	TATACAGAAAACTATTTTCC
CRISPR guide 66	23	forward	6 (1 in CDS)	0.363	AGG	0.9463	GTTTTGAACATATTGAAAAG
CRISPR guide 67	23	forward	3 (0 in CDS)	0.13	TGG	0.9467	CACTTTTTGTGAATTGCTAA
CRISPR guide 72	23	reverse	6 (0 in CDS)	0.006	TGG	0.9521	AAGTGATTTTATTGTTTGTC
CRISPR guide 77	23	reverse	2 (1 in CDS)	0.279	CGG	0.9585	TGGAGAATAGTAAGAATTTG
CRISPR guide 78	23	reverse	3 (0 in CDS)	0.111	TGG	0.9598	TTACGATCTGATGTCTCTTT
CRISPR guide 80	23	forward	1 (1 in CDS)	0.268	AGG	0.9624	ATGTCGCGAGATCCACATGC
CRISPR guide 82	23	reverse	2 (1 in CDS)	0.12	GGG	0.9643	ATCAGACTCTTGAGAGTTAT
CRISPR guide 87	23	forward	1 (1 in CDS)	0.158	TGG	0.9667	AGTTCATGAATGGGTGTGCC
CRISPR guide 89	23	reverse	3 (1 in CDS)	0.065	TGG	0.9681	TCTTTTGGGTGGCCACGAGG
CRISPR guide 90	23	forward	2 (0 in CDS)	0.087	TGG	0.9684	ATGAATTCTCATAAGAGTTA
CRISPR guide 93	23	reverse	1 (0 in CDS)	0.447	GGG	0.9694	TGCTGAAATTACAGTGACCA
CRISPR guide 94	23	reverse	3 (1 in CDS)	0.223	AGG	0.9699	CCCATTCATGAACTTGTATG
CRISPR guide 95	23	reverse	3 (1 in CDS)	0.133	AGG	0.9709	AGAATTTGCGGATCAAGAAA
CRISPR guide 96	23	reverse	1 (1 in CDS)	0.15	TGG	0.9712	CTTGTATGAGGACCTGCATG
CRISPR guide 97	23	forward	9 (0 in CDS)	0.196	GGG	0.9719	AAAAGAGGCAAAAGAAGGGT
CRISPR guide 100	23	forward	2 (2 in CDS)	0.19	TGG	0.9748	ACCATACGCTCTCTATTCCA
CRISPR guide 102	23	reverse	1 (0 in CDS)	0.374	TGG	0.9755	GATCTGATGTCTCTTTTGGG
CRISPR guide 104	23	forward	6 (0 in CDS)	0.139	TGG	0.977	ATTAAATGATTAATAAGACT
CRISPR guide 108	23	forward	5 (0 in CDS)	0.278	AGG	0.9808	TATTGAAAAGAGGCAAAAGA
CRISPR guide 111	23	reverse	3 (2 in CDS)	0.107	TGG	0.9834	AAACATGTGTATGCTATTAG
CRISPR guide 116	23	forward	3 (1 in CDS)	0.113	GGG	0.9859	TTTCAAGAAATGATGTGAAT
CRISPR guide 117	23	reverse	1 (0 in CDS)	0.224	AGG	0.9873	GTCTCTTTTGGGTGGCCACG
CRISPR guide 118	23	reverse	2 (0 in CDS)	0.075	GGG	0.9879	TACGATCTGATGTCTCTTTT
CRISPR guide 120	23	forward	2 (0 in CDS)	0.127	TGG	0.988	AATTCTTACTATTCTCCAAT
CRISPR guide 123	23	forward	3 (0 in CDS)	0.159	CGG	0.9898	AAGGGTTGCAAGAGGAGAGC
CRISPR guide 125	23	forward	1 (0 in CDS)	0.26	CGG	0.9906	ACGCTCTCTATTCCATGGAT
CRISPR guide 126	23	forward	1 (1 in CDS)	0.103	AGG	0.9913	TGCATTAATTGCATAGACAC
CRISPR guide 137	23	forward	2 (0 in CDS)	0.308	TGG	0.9941	TCTGCACTTGTCAAACACAA
CRISPR guide 138	23	forward	1 (0 in CDS)	0.401	TGG	0.9944	GTCAGGGAAAAACCACCTCG
CRISPR guide 139	23	forward	1 (0 in CDS)	0.403	AGG	0.9952	CAAGTTTTAAGGGTTGCAAG
CRISPR guide 140	23	reverse	2 (0 in CDS)	0.02	TGG	0.9953	AAGATTCTTAACTGTCATTG
CRISPR guide 148	23	forward	1 (0 in CDS)	0.238	TGG	0.9978	CATAAGAGTTATGGTCGACA
CRISPR guide 162	23	forward	0 (0 in CDS)	0.072	AGG	1	TCTCCAATTGGGAATCAGTC
CRISPR guide 163	23	forward	0 (0 in CDS)	0.175	GGG	1	CTCCAATTGGGAATCAGTCA
CRISPR guide 164	23	forward	0 (0 in CDS)	0.014	AGG	1	TAGACTTACCACAAGTTTTA
CRISPR guide 179	23	reverse	0 (0 in CDS)	0.084	TGG	1	ATGCTATTAGTGGACGCTCA
CRISPR guide 180	23	reverse	0 (0 in CDS)	0.243	TGG	1	CTTGCAACCCTTAAAACTTG
CRISPR guide 181	23	reverse	0 (0 in CDS)	0.069	TGG	1	TATCAGACTCTTGAGAGTTA
CRISPR guide 182	23	reverse	0 (0 in CDS)	0.241	TGG	1	TTCCCTGACTGATTCCCAAT
