# Supplementary material for: Precise exogenous insertion and sequence replacements in poplar by simultaneous HDR overexpression and NHEJ suppression using CRISPR-Cas9
Source: Hortic Res. 2022 Jul 22;9:uhac154. doi: 10.1093/hr/uhac154 (PMC9478684; doi:10.1093/hr/uhac154)
Supplement: Web_Material_uhac154 [file web_material_uhac154.zip › Supplementary Table 2.xlsx]

## Sheet: ExV
Movahedi et al.
Supplementary Table 2 | On-target genotyping of XRCC4 gRNA seed happened by pggCtMR (ExV) and pgg (ExVI).
ExV (pggCtMR)
Variant events	Polymorphysim type	Referenece genotyping	Variant genotyping
#3	SNP (transition)	T	C
#18, #3, #82	Deletion	G
#18, #33, #75, #82, #85, #9	Deletion	T
#18, #48, #80, #97	Insertion		A
#25, #94	SNP (transversion)	G	C
#32	SNP (transversion)	T	A
#33, #79, #9	SNP (transversion)	T	A
#37	SNP (transversion)	C	G
#39, #53, #59, #73	SNP (transversion)	G	C
#48	Insertion		T
#48, #80	Deletion	A
#64, #86, #89	Insertion		G
#64, #86, #89, #98	Insertion		G
#67	SNP (transversion)	A	C
#67, #75, #79	Deletion	A
#67, #80	Deletion	C
#75	Insertion		T
#80	Substitution	GG	AT
#80	Deletion	AA
#80	Deletion	G
#80	SNP (transition)	T	C
#80	Insertion		A
#80	Insertion		CGGT
#80, #92	Deletion	C
#80, #97	Deletion	C
#80, #97, #98	Deletion	T
#82	Insertion		C
#85	Insertion		C
#92	SNP (transversion)	T	G
#92	SNP (transversion)	G	T
#95	Insertion		CG
#101, #33	SNP (transversion)	A	C
#101, #64, #86, #95	Deletion	GG

## Sheet: ExVI
Movahedi et al.
Supplementary Table 2 | On-target genotyping of XRCC4 gRNA seed happened by pggCtMR (ExV) and pgg (ExVI).
ExVI (pgg)
Variant events	Polymorphysim type	Referenece genotyping	Variant genotyping
#11	SNP (transition)	A	G
#11	Deletion	CC	A
#39	Insertion		GT
#24	SNP (transversion)	C	A
#25	SNP (transition)	A	G
#11, #24, #39, #43, #7	Deletion	A
#11, #24, #39, #43, #7	Deletion	ATTAAG
#25, #57	Deletion	TTAA	C
#11, #39	Deletion	G
#24	Deletion	GC
#25	Insertion	GT	ATTAAG
#57, #7	SNP (transversion)	G	C
#11	Substitution	GT	AC
#25	Insertion	GGT	AGTAG
#11	Insertion		TGTAATTC
#57	Substitution	GAT	ACC
#24	Insertion		T
#57	Insertion	G	AGATTGGC
#11	Insertion	A	AG
#43	Deletion	A
#43	Deletion	GA
#7	Insertion	G	AC
#39	Deletion	AAGTGA
#11	Deletion	TGA
#25	Deletion	AG	G
#39	Insertion		A
#43	Insertion	GG	TGA
