# Supplementary material for: Precise exogenous insertion and sequence replacements in poplar by simultaneous HDR overexpression and NHEJ suppression using CRISPR-Cas9
Source: Hortic Res. 2022 Jul 22;9:uhac154. doi: 10.1093/hr/uhac154 (PMC9478684; doi:10.1093/hr/uhac154)
Supplement: Web_Material_uhac154 [file web_material_uhac154.zip › Supplementary Table 3.xlsx]

## Sheet: Suppl Table 3
Movahedi et al.
Supplementary Table 3 | The HDR efficiency calculated in this study. a, The average of fully edited ΔΔCt FAM1 and FAM2 signals from replicates to mean comparison in Figure 3j. b, percentage of fully edited replicate numbers in each experiment (HDR%) achieved from all grown buds on Zeocin. Each event was investigated quadruplicates. c, One way-ANOVA descriptive statistics computed from fully edite…
Supp Table 3a							Supp Table 3b						Supp Table 3c
EXI	EXII	EXIII	EXIV	EXV	EXVI		Exp.	Fully edited	Total	SD	HDR efficiency %		Tukey's multiple comparisons test	Mean Diff.	Mean Diff.	n1	n2	q	DF	Adjusted P Value
0	26.6389	26.1387	26.8963	27.4413	27.4508		EXI	0	36	0	0		EXI vs. EXII	-29.41	0.1114	36	68	373.5	394	<0.000001
	26.5042	27.0337	26.3261	28.1848	27.3923		EXII	20	68	0.486711	29.4118		EXI vs. EXIII	-20	0.1139	36	60	248.3	394	<0.000001
	26.4432	26.8679	27.7348	27.6363	26.7935		EXIII	12	60	0.486818	20		EXI vs. EXIV	-40.91	0.1069	36	88	541.2	394	<0.000001
	27.1645	26.5802	25.8151	27.2097	27.1514		EXIV	36	88	0.633404	40.9091		EXI vs. EXV	-48.39	0.1023	36	124	668.9	394	<0.000001
	26.2522	26.3745	27.3713	26.5879	26.8559		EXV	60	124	0.630418	48.3871		EXI vs. ExVI	-33.33	0.1424	36	24	331	394	<0.000001
	26.4668	26.8078	26.494	27.3603	26.8417		ExVI	8	24	0.247103	33.3333		EXII vs. EXIII	9.412	0.09571	68	60	139.1	394	<0.000001
	26.3082	26.952	27.012	26.8851	27.1588								EXII vs. EXIV	-11.5	0.08725	68	88	186.4	394	<0.000001
	26.9997	26.74	25.6709	27.9104	26.8435								EXII vs. EXV	-18.98	0.08154	68	124	329.1	394	<0.000001
	27.1918	26.4885	26.5264	26.8095									EXII vs. ExVI	-3.921	0.1283	68	24	43.22	394	<0.000001
	26.0742	25.5935	25.3129	28.5149									EXIII vs. EXIV	-20.91	0.09047	60	88	326.8	394	<0.000001
	26.8502	25.4566	27.829	28.3771									EXIII vs. EXV	-28.39	0.08498	60	124	472.4	394	<0.000001
	25.9446	26.2971	26.5293	27.3975									EXIII vs. ExVI	-13.33	0.1305	60	24	144.5	394	<0.000001
	25.9607		26.4776	26.8476									EXIV vs. EXV	-7.478	0.07532	88	124	140.4	394	<0.000001
	26.0332		26.0845	27.8439									EXIV vs. ExVI	7.576	0.1244	88	24	86.1	394	<0.000001
	25.7827		26.2569	26.7295									EXV vs. ExVI	15.05	0.1205	124	24	176.7	394	<0.000001
	25.4301		26.6496	27.3384
	26.6391		26.8209	27.4893
	26.2725		27.3318	27.0051
	26.9453		27.1175	27.3703
	27.1633		26.7366	25.0331
			25.6549	27.856
			26.6602	27.0671
			27.8068	26.2043
			27.4316	27.2198
			27.5413	27.0922
			27.7058	26.4155
			26.5134	27.3823
			26.4716	26.5228
			26.7674	26.8349
			26.8811	26.9537
			26.7731	27.3426
			26.6893	27.1551
			27.4407	26.7004
			27.8349	26.7921
			26.569	27.983
			26.6204	26.8718
				26.026
				27.0545
				27.8647
				27.0393
				26.7402
				27.308
				26.6289
				27.8114
				26.3987
				27.2193
				26.0876
				27.1763
				28.081
				27.0619
				27.0281
				28.2549
				27.0942
				27.597
				27.1521
				27.3668
				27.5716
				25.9053
				26.9997
				27.6711
