# Supplementary material for: Precise exogenous insertion and sequence replacements in poplar by simultaneous HDR overexpression and NHEJ suppression using CRISPR-Cas9
Source: Hortic Res. 2022 Jul 22;9:uhac154. doi: 10.1093/hr/uhac154 (PMC9478684; doi:10.1093/hr/uhac154)
Supplement: Web_Material_uhac154 [file web_material_uhac154.zip › Supplementary Table 4.xlsx]

## Sheet: Supp Table 4
Movahedi et al.
Supplementary Table 4 | Polymorphisms detected in homologous arms happened by HDR through all experiments grown buds.
	5' homology arm
	Experiment
	I	II	III	IV	V	VI
Deletion	107	21	18	23	7	61
Insertion	60	36	29	14	11	8
SNP	7	8	4	15	4	4
Substitution	8	0	2	2	3	0
	3' homology arm
	Experiment
	I	II	III	IV	V	VI
Deletion	48	78	58	21	11	65
Insertion	39	23	29	18	13	10
SNP	7	8	8	16	2	2
Substitution	0	1	2	0	2	3
