# Supplementary material for: Precise exogenous insertion and sequence replacements in poplar by simultaneous HDR overexpression and NHEJ suppression using CRISPR-Cas9
Source: Hortic Res. 2022 Jul 22;9:uhac154. doi: 10.1093/hr/uhac154 (PMC9478684; doi:10.1093/hr/uhac154)
Supplement: Web_Material_uhac154 [file web_material_uhac154.zip › Supplementary Table 5.xlsx]

## Sheet: ExI (pgRNA)
Movahedi et al.
Supplementary Table 5 | Total variant genotyping happened by CRISPR-induced polymorphisms through all experiments grown buds.
ExI (pgRNA)
Variant events	Polymorphysim type	Referenece genotyping	Variant genotyping	Protein effect
I#4	Insertion	A	TTTATCGCA	Truncation
I#4	Deletion	AACAGGCAG
I#4	Insertion		TCCTAA	Truncation
I#4	Insertion		CCACAC
I#4	Deletion	CAGCTA
I#4	SNP	T	T	None
I#4	SNP	A	A	None
I#4	Insertion		G	Frame Shift
I#4	Insertion		G
I#4	Insertion		A
I#4	Insertion		G
I#4	Deletion	A
I#4, I#7	SNP	T	T	None
I#4, I#7	Insertion		C
I#5	Deletion	CCCAGGCCAGGGTGTTGTCCGGCACCACCTGGTCCTGGACCGCGCTGATGAACAG		Frame Shift
I#5	Deletion	GTACAGCTCGTCCAGGCCGCGCACC		Frame Shift
I#5	Deletion	GGTCACGTCGTCCCGGACCACACCGGCGAAGTC	A	Frame Shift
I#5	Deletion	CTACATCTTCACAAGAAC		Extension
I#5	Deletion	GGCTGCTC		Frame Shift
I#5	Deletion	ACA		Deletion
I#5	Deletion	CTGG
I#5	Deletion	CCC
I#5	Deletion	GGC		Deletion
I#5	Insertion		CT
I#5	Deletion	TC		Frame Shift
I#5	Deletion	TC		Frame Shift
I#5	Deletion	AA		Frame Shift
I#5	SNP (transversion)	T	G
I#5	SNP (transversion)	G	T
I#5	SNP (transversion)	T	G
I#5	SNP (transversion)	C	G
I#5	SNP (transition)	T	C
I#5	SNP (transversion)	A	C
I#5	SNP (transversion)	A	T
I#5	SNP (transition)	C	T
I#7	Insertion	T	AAACCTCAGCCCTGGTT	Frame Shift
I#7	Insertion		AGTTCGAGTATGC	Frame Shift
I#7	Deletion	GGCACCACCT		Frame Shift
I#7	Insertion		AATAAT	Insertion
I#7	Insertion		GA	Frame Shift
I#7	Insertion		T
I#7	Insertion		C
I#7	Insertion		C
I#7	Insertion		T
I#7	Insertion		T
I#7	Insertion		A
I#7	Insertion		T
I#7	Insertion		G
I#7	Insertion		C
I#7	Deletion	G
I#11	Deletion	GTACAGCTCGTCCAGGCCGCGCACCCACACCCAGGCCAGGGTGTTGTCCGGCACCACCTGGTCCTGGACCGCGCTGATGAACA		Frame Shift
I#11	Deletion	GCCGATCTCGGTCATGGCCGGCCCGGAGGCGTCCCGGAAGTTCGTGGACACGACCTCCGACCACTC	C	Frame Shift
I#11	Deletion	GTCCTCCACGAAGTCCCGGGA	A	Truncation
I#11	Deletion	ACAAGAAC	T	Frame Shift
I#11	SNP	G	G	None
I#11	Deletion	CCCA		Frame Shift
I#11	Deletion	CCG	T	Frame Shift
I#11	Deletion	AT		Frame Shift
I#11	Deletion	TC	C	Frame Shift
I#11	Deletion	A
I#11	Insertion		G
I#11	Deletion	C
I#11	Deletion	C		Frame Shift
I#11	Deletion	C		Frame Shift
I#11	Insertion		T
I#11	SNP (transition)	C	T
I#11	Insertion		A
I#11	Insertion		A
I#11	SNP (transversion)	T	A
I#11	Insertion		C
I#11	Insertion		G
I#11	Insertion		C
I#11	SNP (transversion)	A	C
I#11	Insertion		A
I#11	Insertion		T
I#11	Insertion		C
I#11	Insertion		A
I#11, I#4, I#5	Insertion		C
I#11, I#19	Insertion		A	Frame Shift
I#11, I#19, I#23	Deletion	A		Frame Shift
I#11, I#19, I#23, I#27, I#4, I#5	Insertion		A
I#11, I#19, I#23, I#27, I#5	Deletion	T
I#11, I#19, I#23, I#27, I#35, I#4, I#5, I#7	Deletion	C
I#11, I#19, I#23, I#27, I#35, I#4, I#41, I#5, I#7	Insertion		C
I#11, I#19, I#23, I#35, I#4, I#41, I#5, I#7	Deletion	A
I#11, I#19, I#27	Deletion	ACAAGTTTTAAGGGTTGCAAG		Deletion
I#11, I#19, I#27	Deletion	GCC		Deletion
I#11, I#19, I#27	Deletion	GGC		Deletion
I#11, I#19, I#27	Deletion	CAC		Deletion
I#11, I#19, I#27	Deletion	ATG		Deletion
I#11, I#19, I#27	Deletion	CAG		Deletion
I#11, I#19, I#27	Deletion	GTC		Deletion
I#11, I#19, I#27, I#35	Deletion	AGG		Deletion
I#11, I#19, I#27, I#35	Deletion	AGA		Deletion
I#11, I#19, I#35	Deletion	A
I#11, I#19, I#35, I#41	SNP	T	T	None
I#11, I#23	Insertion		TA
I#11, I#23	Insertion		A
I#11, I#23	Insertion		T
I#11, I#23	Insertion		C
I#11, I#23, I#35	Deletion	AATAAGACTTGGATT
I#11, I#23, I#35, I#4, I#41, I#5	Deletion	C
I#11, I#27	Deletion	GGTCACGTCGTCCCGGACCACACCGGCGAAGTC		Deletion
I#11, I#27, I#35	Deletion	CGGCTGCTC		Deletion
I#11, I#27, I#35, I#5	Deletion	TCAGTCCTGCTCCTCGGCCACGAAGTGCACGCAGTTGCCGGCCGGGTCGCGCAGGGCGAA		Extension
I#11, I#27, I#35, I#5	Deletion	TTTTTTTTTATGATGATGATGATGATG
I#11, I#27, I#35, I#5	Deletion	TTTTTT
I#11, I#35	Deletion	GCAACTACATCTTCACAAGAACTCCATACAAAAAAAGAAATAATAA
I#11, I#35	Deletion	ATGATTTCAAGAAATGATGTGAATGGGAAAATTAGACTTA
I#11, I#35	Deletion	AAAA
I#11, I#35	Deletion	TTGA
I#11, I#35	Deletion	AA
I#11, I#35	Deletion	A
I#11, I#35	Deletion	T
I#11, I#35	Deletion	A
I#11, I#35	Deletion	A
I#11, I#35, I#4	Deletion	T
I#11, I#35, I#5	Deletion	TTTTTTTTTTTTTTT
I#11, I#35, I#5	Deletion	CTC		Deletion
I#11, I#35, I#5	Deletion	C
I#11, I#41	Insertion		A
I#19	Deletion	GTCACGTCGTCCCGGACCACACCGGCGAAGTC		Frame Shift
I#19	Deletion	CTACATCTTCACAAGAAC	G	Extension
I#19	Deletion	TAAATTC
I#19	Deletion	ATAGC
I#19	Deletion	ATA	T	Frame Shift
I#19	Deletion	CAT
I#19	Deletion	TGA
I#19	SNP	T	T	None
I#19	Deletion	CG		Frame Shift
I#19	Insertion		A
I#19	SNP (transversion)	G	T	None
I#19	Deletion	C
I#19	Deletion	A
I#19	Deletion	A
I#19	Insertion		A
I#19	Deletion	A
I#19	Insertion		G
I#19, I#4, I#5	Deletion	TG
I#19, I#5	Deletion	G
I#19, I#23, I#27, I#35, I#4, I#41, I#5, I#7	Deletion	C
I#19, I#23, I#27, I#35, I#41	Insertion		C
I#19, I#27	Deletion	AGAGTCAGATCCATG
I#19, I#27	Deletion	AAATTAGAA
I#19, I#27	Deletion	AGAAAAA
I#19, I#27	Deletion	TCCACTA
I#19, I#27	Deletion	CATAT
I#19, I#27	Deletion	ATT		Deletion
I#19, I#27	Deletion	TGT		Deletion
I#19, I#27	Deletion	AAA		Deletion
I#19, I#27	Deletion	GTA		Deletion
I#19, I#27	Deletion	TGT		Deletion
I#19, I#27	Deletion	ATC		Deletion
I#19, I#27	Deletion	CTC		Deletion
I#19, I#27	Deletion	ATA
I#19, I#27	Deletion	TTT
I#19, I#27	Deletion	GA
I#19, I#27, I#4	Deletion	GAA		Deletion
I#19, I#27, I#4, I#5	Deletion	TGG		Deletion
I#19, I#27, I#4, I#5	Deletion	GTG		Deletion
I#19, I#27, I#4, I#5	Deletion	TGC		Deletion
I#19, I#27, I#4, I#5	Deletion	C
I#19, I#27, I#4, I#41	Deletion	A
I#19, I#27, I#5	Deletion	GAACCCGAGCCGGTCGGTCCAGAACTCGACCGCTCCGGCGACGTCGCGCGCGGTGAG		Deletion
I#19, I#27, I#5	Deletion	CACCGGAACGGCACTGGTCAACTTGGCCAT		Start Codon Loss
I#19, I#27, I#5	Deletion	GTCCTCCACGAAGTCCCGGGA		Deletion
I#19, I#27, I#5	Deletion	TATTG
I#19, I#27, I#5	Deletion	CAA		Deletion
I#19, I#27, I#5	Deletion	GTT		Deletion
I#19, I#27, I#5	Deletion	CAT		Deletion
I#19, I#35	Deletion	AACTCTAAAG
I#23	Deletion	CTACATCTTCACAAGAAC	T	Extension
I#23	Deletion	ACAAGTTTTAAGGGTT		Frame Shift
I#23	Insertion	T	ACATTCCCCCT	Frame Shift
I#23	SNP	G	G	None
I#23	SNP	C	C	None
I#23	Insertion		GTCCTG
I#23	Insertion		CCGG	Frame Shift
I#23	Insertion		A
I#23	Insertion		A
I#23	Deletion	G
I#23	SNP (transversion)	T	A
I#23	Insertion		G
I#23	Insertion		T
I#23	Insertion		G
I#23	Insertion		T
I#23	Insertion		G
I#23	Insertion		A
I#23	Insertion		C
I#23	Insertion		A	Frame Shift
I#23, I#5	Insertion		T
I#23, I#7	Insertion		C
I#23, I#27	SNP	T	T	None
I#27	Deletion	TCCAGGCCGCGCACCCACACCCAGGCCAGGGTGTTGTCCGGCACCACCTGGTCCTGGACCGCGC		Frame Shift
I#27	Deletion	CTACATCTTCACAAGAAC	A	Extension
I#27	Insertion		AT	Frame Shift
I#27	Deletion	TGAACAG		Frame Shift
I#27	Insertion		GGGCGAA
I#27	Deletion	AGCG
I#27	Insertion		TCCG
I#27	Deletion	CGC		Deletion
I#27	Deletion	GAG		Deletion
I#27	Deletion	AG
I#27	Insertion		A
I#27	Insertion		A
I#27	Insertion		A
I#27	Insertion		A
I#27	Insertion		A
I#27	Insertion		C
I#27	Insertion		G
I#27	Insertion		C
I#27	Insertion		G
I#27	SNP (transversion)	C	A
I#27	Deletion	G
I#27	SNP (transition)	A	G
I#27	SNP (transversion)	A	C
I#27	SNP (transversion)	A	C
I#27	Insertion		C
I#27	Deletion	A
I#27	Insertion		C	Frame Shift
I#27, I#5	Deletion	CCCCCA		Deletion
I#27, I#5	Deletion	CCG		Deletion
I#27, I#5	Deletion	ATA		Deletion
I#27, I#7	Insertion		A
I#27, I#35, I#41	Deletion	AT		Frame Shift
I#27, I#35, I#41, I#7	Deletion	A
I#27, I#35, I#41, I#7	Insertion		A
I#27, I#41, I#7	Insertion		C
I#35	Deletion	TCCAGAACTCGACCGCTCCGGCGACGTCGCGCGCGGTGAG		Frame Shift
I#35	Deletion	GTACAGCTCGTCCAGGCCGCGCA	A	Frame Shift
I#35	Deletion	ATGGTCGACATGGTAAATGCATTA
I#35	Deletion	AATTCTCATAAGAGT
I#35	Deletion	CCGGAACGGCACTGG		Deletion
I#35	Deletion	AACTTGGCCAT		Start Codon Loss
I#35	Deletion	AAATGATT
I#35	Deletion	ATAGACA
I#35	Deletion	GAACTAT
I#35	Insertion		TTTGTAA
I#35	Deletion	CCCCA		Frame Shift
I#35	Deletion	TACA
I#35	Deletion	ATTG
I#35	Insertion		GAAA	Frame Shift
I#35	Insertion		AAAA	Frame Shift
I#35	Deletion	CC		Frame Shift
I#35	Deletion	GC		Frame Shift
I#35	Deletion	T
I#35	Deletion	G
I#35	Deletion	T
I#35	Deletion	C
I#35	Deletion	T
I#35	Deletion	G
I#35	Deletion	G		Frame Shift
I#35	SNP (transition)	G	A	None
I#35	Deletion	G		Frame Shift
I#35	Insertion		T	Frame Shift
I#35, I#4, I#41	Insertion		A
I#35, I#5	Deletion	GCCGATCTCGGTCATGGCCGGCCCGGAGGCGTCCCGGAAGTTCGTGGACACGACCTCCGACCACTC		Deletion
I#35, I#41	Insertion		AT	Frame Shift
I#35, I#41	Insertion		A
I#35, I#41, I#5, I#7	Insertion		T	Frame Shift
I#35, I#41, I#5, I#7	Deletion	T		Frame Shift
I#41	Insertion		AAGAACACA
I#41	SNP	T	T	None
I#41	Insertion		CTGTTCGAC	Insertion
I#41	Deletion	TGC		Deletion
I#41	Insertion		GG	Frame Shift
I#41	Deletion	A
I#41	Deletion	G		Frame Shift
I#41	Insertion		C	Frame Shift
I#41	Deletion	C		Frame Shift
I#41	Insertion		A

## Sheet: ExII (pgCtIP)
Movahedi et al.
Supplementary Table 5 | Total variant genotyping happened by CRISPR-induced polymorphisms through all experiments grown buds.
ExII (pgCtIP)
Variant events	Polymorphysim type	Referenece genotyping	Variant genotyping	Protein effect
II#3	Deletion	GAACGGCACTGGTCAACTTGGCCAT		Start Codon Loss
II#3	Deletion	ACAAGTTTTAAGGGTTGC		Deletion
II#3	Deletion	GGC		Deletion
II#3	Deletion	TG		Frame Shift
II#3	Insertion		TGAA
II#3	Deletion	CAC
II#3	Deletion	GCC		Deletion
II#3	Deletion	ATT		Deletion
II#3	Deletion	TGT		Deletion
II#3	Deletion	AAA		Deletion
II#3	Deletion	GTA		Deletion
II#3	Deletion	A
II#3	SNP (transversion)	T	A
II#3	Insertion		T
II#3, II#48	Deletion	CTACATCTTCACAAGAAC		Extension
II#3, II#48	Deletion	AAG		Deletion
II#3, II#48	Deletion	AGG		Deletion
II#3, II#48	Deletion	AGA		Deletion
II#7	Deletion	AGGCAAA	C
II#7	Deletion	CCG		Deletion
II#7	Substitution	CA	AC	Substitution
II#7	Insertion		C
II#7	Deletion	G
II#7	Insertion		C
II#7	SNP (transversion)	G	C
II#7	SNP (transversion)	A	C	Substitution
II#11	Insertion		AC
II#11	SNP (transversion)	A	C	Substitution
II#11	SNP (transversion)	T	G	Substitution
II#11	Insertion		C
II#11	Insertion		A	Frame Shift
II#11, II#23	Deletion	ATACACA
II#13	Deletion	TGCAA
II#13	Deletion	TTA
II#13	Deletion	CCA		Deletion
II#13	Deletion	A
II#13	Deletion	C		Extension
II#13	Deletion	A
II#13	Deletion	C
II#13	Deletion	C		Frame Shift
II#13	Deletion	T		Frame Shift
II#13	Insertion		T	Frame Shift
II#13, II#40, II#48	Deletion	CTCCGA		Deletion
II#13, II#41, II#48	Deletion	TGAT
II#13, II#48	Deletion	TCAGTCCTGCTCCTCGGCCACGAAGTGCACGCAGTTGCCGGCCGGGTCGCGCAGGGCGAACTCCCGCCCCCACGGCTGCTCGCCGATCTCGGTCATGGCCGGCCCGGAGGCGTCCCGGAAGTTCGTGGACACGAC		Extension
II#13, II#48	Deletion	TTTTTTTTTTTTTTTTTTTTTTTTTTTTTTATGATGA
II#13, II#48	Deletion	CTCGGCGTACAGCTC		Deletion
II#13, II#48	Deletion	GATGATG
II#13, II#48	Deletion	GTC		Deletion
II#14	Insertion		TTA
II#14	Deletion	A
II#14	Insertion		A	Frame Shift
II#14	Insertion		T	Frame Shift
II#19	Deletion	CAGGCC		Deletion
II#19	Insertion		AAGAC
II#19	Deletion	C
II#19	Insertion		A	Frame Shift
II#19	Insertion		T
II#19	SNP (transversion)	C	A	Substitution
II#19	SNP (transition)	T	C	Substitution
II#21	Insertion		CGGGGA	Insertion
II#21	SNP (transversion)	G	T
II#21	Deletion	T		Frame Shift
II#21	Insertion		T
II#21	Insertion		G
II#22	Deletion	ATCT		Frame Shift
II#22	Insertion		ACC	Insertion
II#22	SNP (transversion)	A	C
II#22	SNP (transversion)	C	A
II#22	SNP (transversion)	A	C
II#22	Insertion		G	Frame Shift
II#22	SNP (transition)	A	G
II#23	Deletion	GTCGTCCCGGACCACACCGGCGAAGT		Frame Shift
II#23	Deletion	CATGAGCG
II#23	Deletion	GAAGA
II#23	Deletion	ATAGC
II#23	Deletion	AAAA
II#23	Insertion		AAT	Insertion
II#23	Deletion	CGC		Deletion
II#23	Deletion	GAG		Deletion
II#23	Deletion	ATC		Deletion
II#23	Deletion	CAC		Deletion
II#23	Deletion	ATG		Deletion
II#23	Deletion	CAG		Deletion
II#23	Deletion	GTC		Deletion
II#23	Deletion	CTC		Deletion
II#23	Deletion	TGT
II#23	Deletion	GT		Frame Shift
II#23	Deletion	CC
II#23	Insertion		C	Frame Shift
II#23	SNP (transition)	C	T	Substitution
II#23	Insertion		A	Frame Shift
II#23	Deletion	C		Frame Shift
II#23, II#38, II#48	Deletion	GGTCAC		Deletion
II#23, II#38, II#48, II#53	Deletion	CACCTGGTCCTGGACCGCGCTGATGAACAG		Deletion
II#23, II#40	Deletion	CTGGTATTGAAA
II#23, II#40	Deletion	TTAGAAAGAGA
II#23, II#40	Deletion	ATA		Deletion
II#23, II#40	Deletion	CAA		Deletion
II#23, II#40	Deletion	GTT		Deletion
II#23, II#40	Deletion	CAT		Deletion
II#23, II#40	Deletion	GAA		Deletion
II#23, II#40	Deletion	TGG		Deletion
II#23, II#40	Deletion	GTG		Deletion
II#23, II#40	Deletion	TGC		Deletion
II#23, II#48	Deletion	ACTA
II#23, II#53	Deletion	GTCAGA
II#23, II#53	Deletion	TC
II#29	Deletion	GTCT
II#29	Deletion	A
II#29	Insertion		C
II#29	Insertion		A
II#29	Insertion		T
II#29	Insertion		T
II#29	Insertion		A
II#29	Insertion		C
II#29	Insertion		C
II#29	Insertion		T
II#29, II#59	Insertion		AT
II#35	Deletion	TTT
II#35	Insertion		TCC	Insertion
II#35	Deletion	AC	A
II#35	Insertion		A
II#35	Deletion	G		Frame Shift
II#35	Deletion	C
II#35	Deletion	A
II#35	Deletion	G
II#35	SNP (transition)	C	T	None
II#35	Insertion		G	Frame Shift
II#35, II#41	Deletion	A
II#38	Deletion	AGGGTGTTGTCCGGCAC		Frame Shift
II#38	Deletion	CAGCA
II#38	Insertion		TAA
II#38	Insertion		C
II#38	SNP (transition)	G	A	Substitution
II#38	Insertion		A	Frame Shift
II#38	Deletion	A
II#40	Deletion	CCCACGGCTGCTCGCCGATCTCGGTCATGGCCGGCCCGGAGGCGTCCCGGAAGTTCGTGGACACGAC		Frame Shift
II#40	Deletion	TC		Frame Shift
II#40	Deletion	A
II#40	SNP (transversion)	C	G
II#40	Insertion		T	Truncation
II#41	Insertion		CGG
II#41	Insertion		C
II#41	SNP (transversion)	G	T	None
II#41	SNP (transition)	C	T	Substitution
II#41	SNP (transversion)	C	A	Substitution
II#48	Deletion	GAACTCGACCGCTCCGGCGACGTCGCGCGCGGTGAGCACCGGAACGGCACTGGTCAACTTGGCCAT		Start Codon Loss
II#48	Deletion	GCGCACCCACACCCAGGCCAGGGTGTTGTCCGGCAC		Deletion
II#48	Deletion	GTCGTCCCGGACCACACCGGCGAAGTCGTC		Deletion
II#48	Deletion	GGAGAACCCGAGCCGGTCGGTCCA		Deletion
II#48	Deletion	GAAGTCCCG		Deletion
II#48	Deletion	CTGCACA		Frame Shift
II#48	Deletion	CAGGCC		Deletion
II#48	Deletion	CTCCAC		Deletion
II#48	Insertion		CCGC
II#48	Deletion	TT		Frame Shift
II#48	Deletion	CT
II#48	Insertion		AT
II#48	Insertion		C
II#48	SNP (transversion)	G	C
II#48	Deletion	A		Frame Shift
II#48	Deletion	A
II#48	Insertion		T	Frame Shift
II#48, II#59	Deletion	GG
II#53	Deletion	TTGTCCGGCAC		Frame Shift
II#53	Insertion		CCCACG	Insertion
II#53	Insertion		T
II#53	SNP (transversion)	C	G	Substitution
II#53	Insertion		C
II#53	Deletion	A
II#59	Substitution	TC	AA	Substitution
II#59	Deletion	AA
II#59	SNP (transition)	T	C
II#59	Insertion		C
II#59	Insertion		C
II#59	Insertion		C
II#59	Insertion		C
II#59	Insertion		A
II#59	Insertion		G
II#59	Insertion		G
II#59	Insertion		T
II#59	Deletion	A
II#59	SNP (transversion)	G	C	Substitution

## Sheet: ExIII (pgMR)
Movahedi et al.
Supplementary Table 5 | Total variant genotyping happened by CRISPR-induced polymorphisms through all experiments grown buds.
ExIII (pgMR)
Variant events	Polymorphysim type	Referenece genotyping	Variant genotyping	Protein effect
III#6	Insertion		AGCTC
III#6	Deletion	TCC		Deletion
III#6	SNP (transversion)	A	C	Substitution
III#6	Deletion	AAA
III#6	Deletion	A
III#8	SNP (transversion)	A	T
III#8	Substitution	GA	AG
III#8	Deletion	AG
III#8	Deletion	TTA
III#8	Deletion	T
III#8	Insertion		C	Frame Shift
III#8	Deletion	C		Frame Shift
III#8	Deletion	TCATACAAGTT		Frame Shift
III#8	Deletion	CATGAATGGGTGTGC		Deletion
III#8	Deletion	CTGG
III#8	Deletion	CGT	C
III#8	Insertion		TA	Frame Shift
III#10	Deletion	TT
III#10	Deletion	GCCG		Frame Shift
III#10	Deletion	TTGTCCGGC		Deletion
III#10	Insertion		C
III#10	Insertion		TT
III#14	Deletion	ACTATT
III#14	Deletion	A
III#14	Insertion		C	Frame Shift
III#14	Insertion		TTAGGTA	Frame Shift
III#14, III#17, III#43	Deletion	GGCGACGTCGCGCGCGGTGAG		Deletion
III#14, III#17, III#43	Deletion	CACCGG		Deletion
III#14, III#17, III#43	Deletion	AACGGCACTGGTCAACTTGGCCAT		Start Codon Loss
III#14, III#43	SNP (transition)	T	C
III#14, III#43	Deletion	CAGGGCGAACTCCCGCCCCCACGGCTGCTCGCCGATCTCGGTCATGGCCGGCCCGGAGGCGTCCCGGAAGTTCGTGGACACGACCTCCGACCACTCGGCGTACAGCTCGTCCAGGCCGCGCACCCACACCCAGGCCAGGGTGTTGTCCGGCACCACCTGGTCCTGGACCGCGCTGATGAACAGGGTCACGTCGTCCCGGACCACACCGGCGAAGTCGTCCTCCACGAAGTCCCGGGA		Deletion
III#14, III#43	Deletion	GAACCCGAGCCGGTCGGTCCAGAACTCGAC		Deletion
III#14, III#43	Deletion	CGCTCC		Deletion
III#14, III#43	Deletion	CTACATCTTCACAAGAA		Extension
III#14, III#43, III#8	Deletion	TTTTTTTTTTTTTTTTTTTTTTTTTTTTTATGATGATGATGATGATG
III#14, III#43, III#8	Deletion	TCAGTCCTGCTCCTCGGCCACGAAGTG		Extension
III#14, III#43, III#8	Deletion	CAC		Deletion
III#14, III#43, III#8	Deletion	GCA		Deletion
III#14, III#43, III#8	Deletion	GTT		Deletion
III#14, III#43, III#8	Deletion	GCCGGCCGGGTC		Deletion
III#14, III#43, III#8	Deletion	GCG		Deletion
III#17	Insertion		C
III#17	Deletion	ATT
III#17	Deletion	CTACATCTTCACAAGAAC		Extension
III#17	Deletion	ACAAGTTTTAAGGGTT		Frame Shift
III#17	Deletion	A		Frame Shift
III#17	Insertion		CGCAGCCAG
III#21	Insertion		C
III#21	Insertion		ACAAT	Frame Shift
III#21	Deletion	G
III#21	Substitution	GC	CG	Substitution
III#21, III#43	Deletion	ACTCCAT
III#23	Deletion	CTTTTTGT
III#23	Insertion		AA
III#23	Deletion	A		Frame Shift
III#23	Insertion		T
III#24	Insertion		T	Frame Shift
III#24	Insertion		ATGGTACT	Truncation
III#24	Deletion	A		Frame Shift
III#24	SNP (transversion)	T	G	Substitution
III#24	Substitution	TT	AC	Substitution
III#24, III#8	Deletion	AC
III#27	Insertion		CCAATTC
III#27	Deletion	CCGA		Frame Shift
III#27	Deletion	C
III#27	Insertion		A	Frame Shift
III#32	Deletion	A
III#32	SNP (transition)	G	A	Substitution
III#32	Substitution	CAC	GTA	Substitution
III#32	Substitution	GCA	AAC	Substitution
III#32	Deletion	GCACCA		Deletion
III#32	Insertion		CTCG	Frame Shift
III#32	Insertion		T	Frame Shift
III#36	Insertion		A
III#36	Insertion		TGGGTTC
III#36	Deletion	C		Frame Shift
III#36	Deletion	GAAC
III#43	Insertion		TCCGTAAGG
III#43	Deletion	A
III#43	Insertion		G
III#43	SNP (transversion)	T	A
III#43	Deletion	CTTCACAAAATCATCTGGC
III#43, III#61	Deletion	A
III#45	Deletion	T
III#45	Substitution	CTC	TCA
III#45	Insertion		T	Frame Shift
III#45	Insertion		TTGGAGCTT	Insertion
III#45	Deletion	G
III#53	Deletion	TTAAAT
III#53	Insertion		TGGGGTTTA
III#53	Deletion	G		Frame Shift
III#53	Insertion		C
III#53	Deletion	CTGCACA		Frame Shift
III#61	Insertion		GGCGCTTTA
III#61	Insertion		T	Frame Shift
III#61	Deletion	GTTC		Frame Shift

## Sheet: ExIV (pgCtMR)
Movahedi et al.
Supplementary Table 5 | Total variant genotyping happened by CRISPR-induced polymorphisms through all experiments grown buds.
ExIV (pgCtMR)
Variant events	Polymorphysim type	Referenece genotyping	Variant genotyping	Protein effect
IV#9	Insertion		C
IV#9	Insertion		C	Frame Shift
IV#9	Deletion	A
IV#9	Deletion	GC
IV#9	Insertion		G
IV#13	Insertion		T
IV#13	SNP (transition)	T	C
IV#13	Insertion		A
IV#13	Insertion		TT
IV#13	Deletion	G		Frame Shift
IV#13	SNP (transversion)	A	C	Substitution
IV#13	SNP (transition)	C	T	Substitution
IV#13	SNP (transversion)	G	C	Substitution
IV#13	Deletion	GC		Frame Shift
IV#13	SNP (transition)	T	C
IV#13, IV#80	Deletion	TG		Frame Shift
IV#17	Insertion		C
IV#17	Insertion		GC
IV#17	SNP (transversion)	A	T
IV#17	Deletion	A
IV#17	SNP (transversion)	G	C
IV#17	Deletion	AGGC
IV#17, IV#9	Insertion		A
IV#19	SNP (transversion)	G	T
IV#19	Insertion		G
IV#19	Deletion	C		Frame Shift
IV#19	Insertion		A
IV#19	Deletion	GAG
IV#19	Insertion		AA	Frame Shift
IV#27	SNP (transition)	G	A	None
IV#27	Deletion	T		Frame Shift
IV#27	Insertion		CC
IV#27	Insertion		G
IV#27	Insertion		AG
IV#27	Insertion		C	Frame Shift
IV#27	Insertion		G
IV#32	SNP (transition)	T	C
IV#32	Insertion		A
IV#32	Insertion		C
IV#32	Insertion		G
IV#32	Insertion		G	Frame Shift
IV#32	Deletion	TCCCGGGAGAACCCGAGCCGGTCGGTCCAGAACTCGACCGCTCCGGCGACGTCGCGCGCGGTGAG		Frame Shift
IV#32	Deletion	C		Frame Shift
IV#32	Deletion	C		Frame Shift
IV#32	Deletion	T
IV#32	Deletion	ACA
IV#32	Deletion	CAT
IV#32	Deletion	T
IV#32	Deletion	TTT
IV#32	Deletion	AACAT
IV#32	Deletion	ATT
IV#32, IV#39	Deletion	G
IV#32, IV#80	Deletion	G
IV#39	SNP (transversion)	T	G
IV#39	Insertion		G
IV#39	Insertion		T
IV#39	Deletion	CG	G	Frame Shift
IV#39	Insertion		C
IV#39	Insertion		A
IV#45	Insertion		AA
IV#45	Insertion		T	Frame Shift
IV#45	SNP (transversion)	T	G
IV#45	Deletion	A
IV#45	Insertion		A
IV#46	Insertion		G
IV#46	Deletion	G		Frame Shift
IV#46	Insertion		C	Frame Shift
IV#46	SNP (transversion)	A	T	Substitution
IV#46	Deletion	CC
IV#46	Insertion		A
IV#46	Insertion		C	Frame Shift
IV#46, IV#71	Insertion		T
IV#54	Insertion		G
IV#54	SNP (transversion)	C	G
IV#54	Deletion	G
IV#54	SNP (transversion)	G	C
IV#54	Insertion		G
IV#54	Insertion		T
IV#54	Insertion		C
IV#54	SNP (transition)	T	C
IV#54	Deletion	T
IV#54, IV#80	SNP (transition)	G	A
IV#60	Deletion	T
IV#60	Insertion		GA	Frame Shift
IV#60	Insertion		C	Frame Shift
IV#60	SNP (transversion)	A	T
IV#60	SNP (transversion)	A	T
IV#60	Insertion		A
IV#60, IV#83	Deletion	GA
IV#60, IV#87	Deletion	T
IV#68	Insertion		CA
IV#68	Insertion		C
IV#68	Insertion		CA
IV#71	Deletion	C
IV#71	Deletion	TTATTTTTTTTTTTTTTTTTTTTTTTTTTTTTTATGATGATGATGATGATG
IV#71	Deletion	TCAGTCCTGCTCCTCGGCCACGAAGTGCACGCAGTTGCC		Extension
IV#71	Deletion	GGCCGGGTCGCGCAGGGCGAACTCCCGCCCCCACGGCTGCTCGCCGA		Frame Shift
IV#71	Deletion	CGGTCATGGC		Frame Shift
IV#71	Deletion	CGGCCC		Deletion
IV#71	Deletion	GGAGGCGTC		Deletion
IV#71	Deletion	CCGGAAGTTCGTGGA		Deletion
IV#71	Deletion	CACGACCTCCGACCACTCGGCGTA		Deletion
IV#71	Deletion	CAGCTCGTC		Deletion
IV#71	Deletion	CAGGCCGCG		Deletion
IV#71	Deletion	CACCCACACCCAGGCCAG		Deletion
IV#71	Deletion	GGTGTTGTC		Deletion
IV#71	Deletion	CGGCACCACCTGGTCCTGGACCGC		Deletion
IV#71	Deletion	GCTGAT		Deletion
IV#71	Deletion	GAACAGGGTCACGTCGTCCCGGACCACACCGGCGAAGTCGTCCTCCACGAAGTCCCGGGAGAACCCGAGCCGGTCGGTCCAGAACTCGACCGCTCCGGCGACGTCGCGCGCGGTGAG		Deletion
IV#71	Deletion	CACCGGAACGGC		Deletion
IV#71	Deletion	ACTGGTC		Frame Shift
IV#71	SNP (transition)	C	T	None
IV#71	Deletion	GGCCAT		Start Codon Loss
IV#71	Deletion	CTACATCTTCAC		Extension
IV#71	Deletion	AAG		Deletion
IV#71	Deletion	ACAAG	GA	Deletion
IV#71	SNP (transversion)	C	A	Substitution
IV#71	Substitution	AA	GC	Substitution
IV#71	SNP (transition)	T	C
IV#71	Deletion	T
IV#71	Insertion		A	Frame Shift
IV#71	Insertion		TG	Frame Shift
IV#71	Deletion	ACC
IV#71	SNP (transversion)	A	C
IV#71, IV#87	Deletion	AAC		Deletion
IV#75	Deletion	TCAAGA
IV#75	Insertion		GA
IV#75	SNP (transversion)	C	G	Substitution
IV#75	Insertion		T	Frame Shift
IV#75	Deletion	T
IV#75	Insertion		T
IV#75	SNP (transversion)	C	A	None
IV#75	Deletion	G		Frame Shift
IV#76	SNP (transversion)	T	A
IV#76	SNP (transversion)	A	T
IV#76	Deletion	TA
IV#76	SNP (transversion)	T	A
IV#76	SNP (transversion)	T	A
IV#76	SNP (transversion)	A	C
IV#76	Insertion		G	Frame Shift
IV#76	Insertion	A	CA	Frame Shift
IV#76	Deletion	A		Frame Shift
IV#76	SNP (transversion)	C	A	Substitution
IV#76	SNP (transversion)	A	C	Substitution
IV#76	Deletion	AAG		Deletion
IV#76	Deletion	AGG		Deletion
IV#76	SNP (transversion)	C	G
IV#76, IV#87	Deletion	G
IV#79	Deletion	C
IV#79	SNP (transversion)	T	A
IV#79	Insertion		GA	Frame Shift
IV#79	Insertion		G
IV#79	Insertion		G
IV#80	SNP (transition)	T	C
IV#80	SNP (transition)	T	C
IV#80	SNP (transition)	T	C
IV#80	Insertion		C
IV#80	Insertion		CC
IV#80	Insertion		C	Frame Shift
IV#80	Deletion	G		Frame Shift
IV#80	Insertion		G	Frame Shift
IV#80	Deletion	TGC		Deletion
IV#80	Deletion	C
IV#80	SNP (transversion)	T	G
IV#80	Insertion		C
IV#80	Insertion		G
IV#80	Insertion		C
IV#83	Deletion	C
IV#83	Insertion		AG
IV#83	Insertion		G
IV#83	Insertion		C	Frame Shift
IV#83	SNP (transversion)	C	A	Substitution
IV#85	Deletion	GAG
IV#85	Deletion	T
IV#85	Deletion	T
IV#85	Deletion	A
IV#85	Deletion	TGGT
IV#85	Insertion		T
IV#85	Deletion	A
IV#85	Insertion		G
IV#85	SNP (transition)	A	G	Substitution
IV#85	Insertion		TT
IV#85	Substitution	CT	TC	Substitution
IV#85	Deletion	T		Frame Shift
IV#85	Deletion	GGAA	G
IV#87	Deletion	TTGCTAAT
IV#87	Deletion	G
IV#87	Insertion		AA	Frame Shift
IV#87	Insertion		G	Frame Shift
IV#87	Insertion	AG	AGC	Frame Shift
IV#87	SNP (transition)	A	G	None
IV#87	Deletion	AG		Frame Shift
IV#87	Deletion	AC		Frame Shift
IV#87	SNP (transition)	G	A	Substitution
IV#87	Substitution	ATCCA	CCGAC	Substitution
IV#87	Deletion	G		Frame Shift
IV#87, IV#92	Deletion	A
IV#90	Deletion	A
IV#90	SNP (transversion)	G	C
IV#90	SNP (transversion)	T	A
IV#90	Insertion		A
IV#90	Insertion		G
IV#90	Insertion		G
IV#90	SNP (transversion)	G	C
IV#90	Insertion		T
IV#90	Deletion	T		Frame Shift
IV#92	SNP (transversion)	G	T
IV#92	SNP (transversion)	A	C
IV#92	Insertion		A
IV#92	Insertion		G	Frame Shift
IV#92	Deletion	A		Frame Shift
IV#92	Insertion		CCG	Insertion
IV#92	Deletion	TAC		Deletion
IV#92	Insertion		A
IV#92	Insertion		A
IV#92	Insertion		AA	Frame Shift
IV#92	Insertion		T
IV#92	SNP (transition)	T	C
IV#92	Deletion	CAGTAAC

## Sheet: ExV (pggCtMR)
Movahedi et al.
Supplementary Table 5 | Total variant genotyping happened by CRISPR-induced polymorphisms through all experiments grown buds.
ExV (pggCtMR)
Variant events	Polymorphysim type	Referenece genotyping	Variant genotyping	Protein effect
V#3	Deletion	A
V#3	Insertion		TCC	Insertion
V#3	Insertion		C	Frame Shift
V#9	Deletion	A
V#9	Insertion		ATA	Insertion
V#9	SNP (transversion)	A	T
V#18	SNP (transition)	T	C
V#18	Deletion	C
V#18	Insertion		G
V#18	Insertion		TCG	Insertion
V#21	Substitution	AG	GT
V#21	Insertion		AG
V#25	Deletion	T
V#25	Insertion		C
V#25	Insertion		TAA
V#29	Deletion	C
V#29	Insertion		C
V#29	Insertion		G
V#29	Insertion		G
V#29, V#33	Insertion		A
V#32	Insertion		GAT
V#32	Insertion		T
V#32, V#95	Deletion	A
V#33	Insertion		A	Frame Shift
V#33	Substitution	AG	GA
V#33	Insertion		C
V#33	SNP (transversion)	A	T
V#37	Insertion		TA	Frame Shift
V#37	Insertion		G
V#37	Deletion	T
V#39	Deletion	A
V#39	Insertion		AAC
V#39	Insertion		G
V#48	Insertion		G
V#48	Deletion	G		Frame Shift
V#48	Insertion		GCA	Insertion
V#53	Insertion		GGT
V#53	Insertion		G
V#53	Deletion	T		Frame Shift
V#59	Insertion		T
V#59	Insertion		CGT
V#59	Deletion	G
V#64	Insertion		G	Frame Shift
V#64	Deletion	C		Frame Shift
V#64	Insertion		TG	Frame Shift
V#67	Deletion	A
V#67	Insertion		TT	Frame Shift
V#67	Insertion		A
V#73	Insertion		G
V#73	Deletion	A
V#75	Insertion		A	Frame Shift
V#75	Deletion	T		Frame Shift
V#75	Insertion		GT
V#79	Insertion		CA
V#79	Insertion		A	Frame Shift
V#79	Deletion	G		Frame Shift
V#80	Insertion		T
V#80	Deletion	A
V#80	Deletion	G
V#80	Deletion	TCA		Extension
V#80	Deletion	GGCCGGGTCGCG		Deletion
V#80	Deletion	CA		Frame Shift
V#80	SNP (transition)	T	C	Start Codon Loss
V#80	Deletion	CTAC		Extension
V#80	SNP (transversion)	C	G	Substitution
V#80	Substitution	ACA	GGG	Substitution
V#80	Insertion		CC	Frame Shift
V#80	Insertion		CTTCAA
V#80	SNP (transition)	C	T	Substitution
V#80	Deletion	T		Frame Shift
V#80, V#97	Deletion	AACT
V#82	Insertion		CAT
V#82	Deletion	A
V#82	Deletion	AA
V#82	SNP (transition)	C	T	None
V#82	Deletion	G		Frame Shift
V#82	Deletion	G		Frame Shift
V#85	Insertion		CC
V#85	Insertion		T	Frame Shift
V#85	Deletion	A		Frame Shift
V#86	Deletion	A
V#86	Substitution	TGG	ACC
V#86	Deletion	GCC		Deletion
V#86	Deletion	G		Frame Shift
V#86	Insertion		A	Frame Shift
V#86	SNP (transversion)	A	T	Substitution
V#86	Insertion		C
V#86	SNP (transversion)	A	C
V#86	Deletion	A
V#88	Insertion		AG
V#88	Insertion		A
V#88	Deletion	A
V#89	Insertion		T	Frame Shift
V#89	Deletion	G		Frame Shift
V#89	Deletion	A		Frame Shift
V#89	Insertion		G
V#89	Insertion		G
V#89, V#9, V#91	Insertion		A
V#91	Deletion	A
V#91	Insertion		TC
V#91	Insertion		T
V#91	SNP (transversion)	A	T
V#92	Insertion		G
V#92	Insertion		GC
V#92	Deletion	G		Frame Shift
V#94	Insertion		A
V#94	Deletion	T
V#94	Insertion		CA
V#95	Substitution	AAA	TTT
V#95	Deletion	T		Frame Shift
V#95	Insertion		C	Frame Shift
V#95	Deletion	C		Frame Shift
V#95	Insertion		AA	Frame Shift
V#97	SNP (transversion)	A	C
V#97	Insertion		T
V#97	Insertion		CG	Frame Shift
V#97	SNP (transversion)	G	C	Substitution
V#97	Deletion	A		Frame Shift
V#97	SNP (transversion)	A	C
V#97	Substitution	AT	CA	Substitution
V#97	Insertion		C	Frame Shift
V#97	Deletion	T
V#98	Insertion		GGA	Insertion
V#98	Insertion		T	Frame Shift
V#101	Insertion		TC
V#101	Deletion	G
V#101	Insertion		A	Truncation

## Sheet: ExVI (pgg)
Movahedi et al.
Supplementary Table 5 | Total variant genotyping happened by CRISPR-induced polymorphisms through all experiments grown buds.
ExVI (pgg)
Variant events	Polymorphysim type	Referenece genotyping	Variant genotyping	Protein effect
VI#7	Deletion	GCAA		Frame Shift
VI#11	Deletion	AAG		Deletion
VI#43	Deletion	A		Frame Shift
VI#24	Insertion		C	Frame Shift
VI#25	Deletion	C		Frame Shift
VI#39, VI#43	SNP (transversion)	A	C	Substitution
VI#57	SNP (transversion)	G	C	Substitution
VI#11, VI#39	SNP (transversion)	G	T	Substitution
VI#24	Deletion	GGATC		Frame Shift
VI#25	Insertion		T	Frame Shift
VI#24	Deletion	TTT		Deletion
VI#57	SNP (transversion)	C	G	Substitution
VI#24	Deletion	CTGCAC		Deletion
VI#57	Deletion	TC		Extension
VI#7	Insertion		CATT	Frame Shift
VI#11	Insertion		AAC	Insertion
VI#7	Deletion	CAGGGCGAACTCCC		Frame Shift
VI#25	Deletion	C		Frame Shift
VI#39	Deletion	ATGG		Frame Shift
VI#24	Deletion	A		Frame Shift
VI#57	Insertion		C	Frame Shift
VI#11	Insertion		G	Frame Shift
VI#7	Insertion		G	Frame Shift
VI#43	Deletion	T		Frame Shift
VI#25	Deletion	CGAAG		Frame Shift
VI#39	Insertion		G	Frame Shift
VI#24	Deletion	CCCGAGC		Frame Shift
VI#43	Deletion	G		Frame Shift
VI#11	Deletion	GACCGCTCCGGCGA		Frame Shift
VI#57	Deletion	C		Frame Shift
VI#7	Deletion	AAC
VI#25, VI#7	Deletion	C
VI#57	Deletion	TGTAA
VI#25	Insertion		T
VI#11	Deletion	TTT
VI#25, VI#43, VI#57	Substitution	GCC	CTA
VI#43	Deletion	CAA
VI#39	Deletion	CC
VI#24	Deletion	CTT
VI#57	Deletion	AC
VI#39	Insertion		GTC
VI#7	Deletion	C
VI#24	Insertion		GTC
VI#24	Deletion	A
VI#25	Deletion	AGACTTG
VI#24	Deletion	GAT
VI#43	Insertion		T
VI#57	SNP (transition)	G	A
VI#57	Deletion	ACTCC
VI#57	SNP (transition)	A	G
VI#57	Deletion	TTATGATGATGATGATGATG
VI#11	Deletion	CTGGTATTGA
VI#11, VI#39	Insertion		CCAATT
VI#25	SNP (transversion)	A	T
VI#39, VI#57	Deletion	A
VI#25	SNP (transversion)	A	T
VI#39, VI#57	Deletion	A
VI#25	SNP (transversion)	A	C
VI#39, VI#57	Deletion	A
VI#25	SNP (transition)	A	G
VI#39, VI#57	Deletion	A
VI#25	SNP (transition)	G	A
VI#39, VI#57	Deletion	G
VI#39, VI#57	Deletion	AGG
VI#57	Deletion	CA
VI#24	Insertion		CAAATCCCGC
VI#7	Insertion		TTCCATATTGATAGAGAGGAGAAAAGAGTAAAGGA
VI#11, VI#7	Insertion		C
VI#39	Deletion	A
VI#43	Deletion	AGT
VI#39	Insertion		G
VI#43, VI#57	Insertion		AAATCCCGCC
VI#24	Insertion		C
VI#7	Deletion	T
VI#11	Deletion	C
VI#43	Deletion	TCA
VI#25, VI#43	Deletion	TAGGACTT
VI#11, VI#25	Deletion	C
VI#25	Deletion	AAATAC
VI#24, VI#43, VI#57	Insertion		AG
