# Supplementary material for: Precise exogenous insertion and sequence replacements in poplar by simultaneous HDR overexpression and NHEJ suppression using CRISPR-Cas9
Source: Hortic Res. 2022 Jul 22;9:uhac154. doi: 10.1093/hr/uhac154 (PMC9478684; doi:10.1093/hr/uhac154)
Supplement: Web_Material_uhac154 [file web_material_uhac154.zip › Supplementary Table 6.xlsx]

## Sheet: Suppl Table 6a,b and c
Movahedi et al.
Supplementary Table 6 | The raw data of RT-qPCR of MKK2 expressions and phenotypic analyzes in WT and survived recovered events before and after salt stress. a, MKK2 expressions (%) RT-qPCR; All events were analyzed in triplicates. b and c, Stem lengths and diameters before and after stress. d, e, and f, Duncan test tables for MKK2 expression, stem length, and stem diameters, respectively. The me…
		Suppl Table 6a					Suppl Table 6b					Suppl Table 6c
		MKK2 expression (%)					Stem length (mm)					Stem diameter (mm)
		Before stress	After stress				Before stress	After stress				Before stress	After stress
	WT	94.0921	169.343			WT	93	95			WT	6	6
pgCtIP	II#29	99.7458	169.281		pgCtIP	II#29	96	98		pgCtIP	II#29	6	6
pgCtMR	IV#17	100.934	171.94		pgCtMR	IV#17	90	93		pgCtMR	IV#17	6	7
	IV#54	98.4171	172.38			IV#54	95	97			IV#54	6	6
	IV#68	101.447	170.223			IV#68	93	96			IV#68	6	7
pggCtMR	V#21	99.8389	170.455		pggCtMR	V#21	93	95		pggCtMR	V#21	6	6
	V#25	97.5199	171.29			V#25	98	100			V#25	6	6
	V#29	99.3115	171.915			V#29	95	95			V#29	6	7
	V#32	99.1544	170.925			V#32	99	100			V#32	6	6
	V#39	98.009	168.85			V#39	98	99			V#39	6	6
	V#59	97.8211	172.377			V#59	96	97			V#59	6	6
	V#73	99.9617	169.636			V#73	91	92			V#73	6	6
	V#88	97.916	170.665			V#88	91	93			V#88	6	6
	V#91	100.696	172.734			V#91	94	96			V#91	6	7
	V#94	99.2671	170.267			V#94	96	97			V#94	6	7

## Sheet: Suppl Table 6d
Movahedi et al.
Supplementary Table 6 | The raw data of RT-qPCR of MKK2 expressions and phenotypic analyzes in WT and survived recovered events before and after salt stress. a, MKK2 expressions (%) RT-qPCR; All events were analyzed in triplicates. b and c, Stem lengths and diameters before and after stress. d, e, and f, Duncan test tables for MKK2 expression, stem length, and stem diameters, respectively. The me…
Suppl Table 6d
Duncan test table
	Mean Difference	Std. Error	DF	|t|value	Prob>|t|	Alpha	Sig Flag	95.00% LCL	95.00% UCL
WT II	0.13605	0.29197	3	0.46597	0.99878	0.05	0	-1.66971	1.94181
WT IV	-0.41941	0.29197	3	1.4365	0.81682	0.05	0	-2.22517	1.38635
WT V	0.54024	0.29197	3	1.85035	0.65212	0.05	0	-1.26552	2.346
II IV	-0.55546	0.29197	3	1.90247	0.63144	0.05	0	-2.36122	1.2503
II V	0.40419	0.29197	3	1.38438	0.83612	0.05	0	-1.40157	2.20995
IV V	0.95965	0.29197	3	3.28685	0.24703	0.05	0	-0.84611	2.76541

## Sheet: Suppl Table 6e
Movahedi et al.
Supplementary Table 6 | The raw data of RT-qPCR of MKK2 expressions and phenotypic analyzes in WT and survived recovered events before and after salt stress. a, MKK2 expressions (%) RT-qPCR; All events were analyzed in triplicates. b and c, Stem lengths and diameters before and after stress. d, e, and f, Duncan test tables for MKK2 expression, stem length, and stem diameters, respectively. The me…
Suppl Table 6e
Duncan test table
	MeanDiff	SEM	t Value	Prob	Alpha	Sig	LCL	UCL
II#29 WT	3.39893	1.36966	2.48159	0.93298	0.05	0	-2.66641	9.46427
IV#17 WT	-1.9607	1.36966	-1.43152	1	0.05	0	-8.02604	4.10464
IV#54 WT	2.4067	1.36966	1.75716	0.99998	0.05	0	-3.65864	8.47204
IV#68 WT	0.62586	1.36966	0.45695	1	0.05	0	-5.43948	6.6912
V#21 WT	0.54442	1.36966	0.39748	1	0.05	0	-5.52092	6.60976
V#25 WT	4.98235	1.36966	3.63766	0.22549	0.05	0	-1.08299	11.0477
V#29 WT	1.12868	1.36966	0.82406	1	0.05	0	-4.93666	7.19402
V#32 WT	5.77332	1.36966	4.21515	0.07572	0.05	0	-0.29202	11.8387
V#39 WT	4.9283	1.36966	3.5982	0.24201	0.05	0	-1.13704	10.9936
V#59 WT	2.8856	1.36966	2.1068	0.99648	0.05	0	-3.17974	8.95094
V#73 WT	-2.42659	1.36966	-1.77167	0.99998	0.05	0	-8.49193	3.63875
V#88 WT	-1.61371	1.36966	-1.17818	1	0.05	0	-7.67905	4.45163
V#91 WT	1.39071	1.36966	1.01537	1	0.05	0	-4.67463	7.45605
V#94 WT	2.73159	1.36966	1.99436	0.9991	0.05	0	-3.33375	8.79693

## Sheet: Suppl Table 6f
Movahedi et al.
Supplementary Table 6 | The raw data of RT-qPCR of MKK2 expressions and phenotypic analyzes in WT and survived recovered events before and after salt stress. a, MKK2 expressions (%) RT-qPCR; All events were analyzed in triplicates. b and c, Stem lengths and diameters before and after stress. d, e, and f, Duncan test tables for MKK2 expression, stem length, and stem diameters, respectively. The me…
Suppl Table 6f
Duncan test table
	MeanDiff	SEM	t Value	Prob	Alpha	Sig	LCL	UCL
II#29 WT	-0.09309	0.13486	-0.69027	1	0.05	0	-0.69029	0.50411
IV#17 WT	0.33607	0.13486	2.49202	0.92914	0.05	0	-0.26113	0.93327
IV#54 WT	0.0543	0.13486	0.40264	1	0.05	0	-0.5429	0.6515
IV#68 WT	0.28049	0.13486	2.0799	0.9974	0.05	0	-0.31671	0.87769
V#21 WT	-0.14379	0.13486	-1.06624	1	0.05	0	-0.74099	0.45341
V#25 WT	-0.39273	0.13486	-2.91214	0.67775	0.05	0	-0.98993	0.20447
V#29 WT	0.27577	0.13486	2.04491	0.99828	0.05	0	-0.32143	0.87297
V#32 WT	0.10376	0.13486	0.76939	1	0.05	0	-0.49344	0.70096
V#39 WT	0.04104	0.13486	0.30431	1	0.05	0	-0.55616	0.63824
V#59 WT	-0.11534	0.13486	-0.85525	1	0.05	0	-0.71254	0.48186
V#73 WT	-0.10465	0.13486	-0.776	1	0.05	0	-0.70185	0.49255
V#88 WT	-0.0611	0.13486	-0.45305	1	0.05	0	-0.6583	0.5361
V#91 WT	0.37931	0.13486	2.81264	0.75013	0.05	0	-0.21789	0.97651
V#94 WT	0.19793	0.13486	1.46767	1	0.05	0	-0.39927	0.79513
