# Supplementary material for: Precise exogenous insertion and sequence replacements in poplar by simultaneous HDR overexpression and NHEJ suppression using CRISPR-Cas9
Source: Hortic Res. 2022 Jul 22;9:uhac154. doi: 10.1093/hr/uhac154 (PMC9478684; doi:10.1093/hr/uhac154)
Supplement: Web_Material_uhac154 [file web_material_uhac154.zip › Supplementary Table 7.xlsx]

## Sheet: Supp Table 7
Movahedi et al.
Supplementary Table 7 | Oligos and primers used in this study.
Product name	Primers	Oligos	Sequence with the extension (5' to 3')	Tm
DDT	Os2-R	-	CCTGCAGGAAGGAATCTTTAAACATACGAACAGATC	58.4
	Os2-F	-	CCATGGAAAAAAGCACCGACTCGGTGC	62.3
	Os1-R	-	GGATCCAAAAAAGCACCGACTCGGTG	59.3
	Os1-F	-	AAGCTTAAGGAATCTTTAAACATACGAACAG	55.9
	BleoR-overlap3-R	-	TTTTTTTTTTTTTTTTTTTTTTTTTTTTTTATG	53.4
	BleoR-overlap3-F	-	CTTGCAACCCTTAAAACTTG	53.2
	BleoR-overlap2-R	-	TTTTTTTTTTTTTTTTTTATGATGATGA	52.5
	BleoR-overlap2-F	-	CCCTTAAAACTTGTGTTCTTGTGAAGA	60.4
	BleoR-overlap1-R	-	ATGATGATGATGTCAGTCCTGC	58.3
	BleoR-overlap1-F	-	CTTGTGAAGATGTAGATGGCCAAGT	61.1
	BleoR - 2,276 R	-	TCAGTCCTGCTCCTCGGC	61.1
	BleoR - 1,902 F	-	ATGGCCAAGTTGACCAGTGC	61.2
	5' Ho-R-2	-	CTACATCTTCACAAGAACACAAGTTTTAAGGGTTGCAAGAGGAGAGCCGGCATTTGTAA	59.4
	5' Ho-R-1	-	AGGAGAGCCGGCATTTGTAA	59.4
	5' Ho-F-2	-	GGATCCGCACCCGAGGAGGTGGGTTACTGATTTTCATTCTGTGGTTC	56.9
	5' Ho-F-1	-	GTTACTGATTTTCATTCTGTGGTTC	56.9
	3' Ho-R-2	-	CCATGGGCACCCGAGGAGGTGGTTTTGTGAATTGCTAATGGTTTGAA	56.9
	3' Ho-R-1	-	TTTTGTGAATTGCTAATGGTTTGAA	56.9
	3' Ho-F-2	-	TTTTTTTTTTTTTTTTTTTTTTTTTTTTTTTAAGTCTAATTTTCCCATTCACATC	55.4
	3' Ho-F-1	-	TAAGTCTAATTTTCCCATTCACATC	55.4
	-	Special gRNA oligo2-R	AAACCCACCTCCTCGGGTGC
	-	Special gRNA oligo2-F	GGCAGCACCCGAGGAGGTGG
	-	Special gRNA oligo1-R	AAACCCACCTCCTCGGGTGC
	-	Special gRNA oligo1-F	GGCAGCACCCGAGGAGGTGG
pgRNA	-	MKK2 Oligo-F	GGCACTTGCAACCCTTAAAACTTGTGG
	-	MKK2 Oligo-R	AAACCCACAAGTTTTAAGGGTTGCAAG
pgCtIP	Cam-F	-	TGAGACTTTTCAACAAAGGGTAATA	56.6
	Cam-R	-	TGTTCTCTCCAAATGAAATGAACTTC	58.3
	Cas-F	-	GACAAGAAGTACAGCATCGGC	59.3
	Cas-R	-	GTCGCCTCCCAGCTGAGA	61.1
	CtIP-F	-	ATGAAGGGCGACCTGGAG	58.7
	CtIP-R	-	TCACATTTCAGATTCAAATCCAATA	55.3
	Flag-F	-	ATGGACTATAAGGACCACGAC	56.6
	Flag-R	-	CTTATCGTCATCGTCTTTGTAATCA	57.3
	PolyA-F	-	TATGGGCACCAAAGAACCTG	57.8
	PolyA-R	-	CTACCTCGAGTTTTTTTTTTTT	51.8
pgMR	Cam-F	-	CCTGCAGGTGAGACTTTTCAACAAAGGGTAATA	56.6
	Cam-R	-	CTCGAGTGTTCTCTCCAAATGAAATGAACTTC	58.3
	Cas-F	-	CATATGGACAAGAAGTACAGCATCGGC	59.3
	Cas-R	-	GGATCCGTCGCCTCCCAGCTGAGA	61.1
	Flag-F	-	GGATCCATGAAGGGCGACCTGGAG	56.6
	Flag-R2	-	AGGCCTTCACATTTCAGATTCAAATCCAATA	57.3
	MRE-F	-	CTCGAGATGGACTATAAGGACCACGAC	56.1
	MRE-R	-	GCGGCCGCCTTATCGTCATCGTCTTTGTAATCA	58
	PolyA-R	-	GCGGCCGCATGGAGAAGGATGAGGTACG	51.8
	PolyA2-F	-	CATATGTCAGCAATTCTTCAAACAAGGATC	57.8
pgCtMR	Cam-F	-	CCTGCAGGTGAGACTTTTCAACAAAGGGTAATA	56.6
	Cam-R	-	CTCGAGTGTTCTCTCCAAATGAAATGAACTTC	58.3
	Cas-F2	-	CATATGGACAAGAAGTACAGCATCGGC	59.3
	Cas-R	-	GGATCCGTCGCCTCCCAGCTGAGA	61.1
	CtIP-F	-	GGATCCATGAAGGGCGACCTGGAG	58.7
	CtIP-R	-	AGGCCTTCACATTTCAGATTCAAATCCAATA	55.3
	Flag-F	-	CTCGAGATGGACTATAAGGACCACGAC	56.6
	Flag-R2	-	GCGGCCGCCTTATCGTCATCGTCTTTGTAATCA	57.3
	MRE-F	-	GCGGCCGCATGGAGAAGGATGAGGTACG	56.1
	MRE-R	-	CATATGTCAGCAATTCTTCAAACAAGGATC	58
	PolyA-F	-	AGGCCTTATGGGCACCAAAGAACCTG	57.8
	PolyA-R	-	GTTTAAACCTACCTCGAGTTTTTTTTTTTT	51.8
XXRC4-cassette	XR-Cass1-F	-	AAGGAATCTTTAAACATACGAACAG	55.9
	XR-Cass1-R	-	AAAAAAGCACCGACTCGGTG	59.3
	XR-Cass2-F	-	AAGGAATCTTTAAACATACGAACAG	55.9
	XR-Cass2-R	-	AAAAAAGCACCGACTCGGTG	59.3
	-	XRCC4-Oligo1	TTCAATCTCTCCATCACCGACGG
	-	XRCC4-Oligo2	CCGTCGGTGATGGAGAGATTGAA
pggCtMR	Cam-F	-	CCTGCAGGTTTTTTAAAAAATGATCATGAGACTTTTCAACAAAGGGTAATA	56.6
	Cam-R	-	CTCGAGTGTTCTCTCCAAATGAAATGAACTTC	58.3
	Cas-F2	-	CATATGGACAAGAAGTACAGCATCGGC	59.3
	Cas-R	-	GGATCCGTCGCCTCCCAGCTGAGA	61.1
	CtIP-F	-	GGATCCATGAAGGGCGACCTGGAG	58.7
	CtIP-R	-	AGGCCTTCACATTTCAGATTCAAATCCAATA	55.3
	Flag-F	-	CTCGAGATGGACTATAAGGACCACGAC	56.6
	Flag-R2	-	GCGGCCGCCTTATCGTCATCGTCTTTGTAATCA	57.3
	MRE-F	-	GCGGCCGCATGGAGAAGGATGAGGTACG	56.1
	MRE-R	-	CATATGTCAGCAATTCTTCAAACAAGGATC	58
	PolyA-F	-	AGGCCTTATGGGCACCAAAGAACCTG	57.8
	PolyA-R	-	GTTTAAACCTACCTCGAGTTTTTTTTTTTT	51.8
TaqMan real-time PCR	FAM1-F	-	GCACACCCATTCATGAACTTGTAT	59.8
	FAM1-R	-	GGTGAGCACCGGAACGGC	63.7
	FAM2-F	-	CCGGCCGGCAACTGCGTG	67.3
	FAM2-R	-	AAAAAACATTTGACCAAATGATTTCA	56
	VIC F	-	ATTTCCCGTTCAGCAGTGGT	59.9
	VIC R	-	ACGCCATCCTTCGTTTGGAT	60
qPCR	3,260 F-XRCC4	-	GGGATCCCAACCAAGTTCGT	60
	3,438 R-XRCC4	-	TGCGACCTGGGACTCATTTC	60
	7,831 F-MRE11	-	AGCCGTTCATCCCGAATGTT	60
	8,025 R-MRE11	-	ATGGCACTTGAGGGTTCTGG	60
	643 F-CtIP	-	GGGCGTGGAAAGAGAAGGAA	60
	828 R-CtIP	-	TCACAACCTCCTGTTCCAGC	59.9
	2,817 F-MKK2	-	TCTGCTAGAGATCCACCATCCA	60.1
	2,968 R-MKK2	-	ATTGAAGAGCCTGCACGCAA	60.9
	7 F-BleoR	-	AAGTTGACCAGTGCCGTTCC	60.8
	194 R-BleoR	-	CAGGCCAGGGTGTTGTCC	60.3
Sequencing	MKK2-S-7F	-	GCATTTGCAACACCAGACAA	57.8
	MKK2-S-1,139 R	-	TGACTGAGAACTCAATCTGCACT	59.7
Southern blotting	S-F	-	CCAGGGTGTTGTCCGGCA	60.1
	S-R	-	CTCACCGCGCGCGACGTC	62.3
RT-PCR	RT-F	-	TTCACAAGAACACAAGTTTTAAGGG	58.1
	RT-R	-	CCACCTCCAATAACGCCTTC	59.2
	RT-F-107	-	GAGGCGTCCCGGAAGTTC	60.5
	Rt-R-519	-	AAGGATAGACAGGCAGCACA	57.3
	Actin-F	-	ATTTCCCGTTCAGCAGTGGT	57.3
	Actin-R	-	ACGCCATCCTTCGTTTGGAT	57.3
T7EI	MKK2-881 F	-	GCCTCGAAACCATACGCTCT	59.3
	MKK2-1822 R	-	TCTGGCACTCCTTTTCATTGC	57.9
	XRCC4-4314 F	-	TCCCCTCTCCAGCATCAGTAA	59.8
	XRCC4- 4628 R	-	AGCTTGAAATCCCCGAACCA	57.3
XRCC4 Off-target	Off-F	-	CTTCTTGATTGATGTGAGGCTGT	58.9
	Off-R	-	AGAATCAGCCATCGTCTCTCC	59.8
